# Supplementary material for: Hyperbaric Oxygenation Prevents Loss of Immature Neurons in the Adult Hippocampal Dentate Gyrus Following Brain Injury
Source: Int J Mol Sci. 2023 Feb 21;24(5):4261. doi: 10.3390/ijms24054261 (PMC10002298; doi:10.3390/ijms24054261)
Supplement: Supplementary file 1 [file ijms-24-04261-s001.zip]

Archive with 1 entries (1 files):
- ijms-2163374-supplementary.pdf
